# Supplementary material for: Modeling Neutralization Kinetics of HIV by Broadly Neutralizing Monoclonal Antibodies in Genital Secretions Coating the Cervicovaginal Mucosa
Source: PLoS One. 2014 Jun 26;9(6):e100598. doi: 10.1371/journal.pone.0100598 (PMC4072659; doi:10.1371/journal.pone.0100598)
Supplement: File S2 — MATLAB codes for simulation. (ZIP) [file pone.0100598.s002.zip]

Archive with 8 entries (7 files):
- GUI/
- GUI/CalculateBE.m
- GUI/EvolvePDE.m
- GUI/Main.m
- GUI/ProtectionGUI.fig
- GUI/ProtectionGUI.m
- GUI/Readme.fig
- GUI/Readme.m
